# Supplementary material for: Molecular epidemiological analysis of Staphylococcus aureus from hospital and food in Huai’an, Jiangsu, China, based on whole genome sequencing
Source: Sci Rep. 2026 Apr 20;16:18285. doi: 10.1038/s41598-026-49184-w (PMC13260948; doi:10.1038/s41598-026-49184-w)
Supplement: Supplementary file 1 — Supplementary Material 1 [file 41598_2026_49184_MOESM1_ESM.xlsx]

## Sheet: Table S1
Table S1 Information of 98 S. aureus strains collected in this study
sample name	Collection Date	biosample accession	MLST	CC	spa type	MRSA/MSSA	SCCmec	Source	Sample type	VF gene number	AMR gene number
cdc003	2020-10-18	SAMN47256948	ST15	CC15	t11579	MSSA	unknown	hospital	sputum	72	15
cdc004	2020-10-24	SAMN47256949	ST7	unknown	t796	MSSA	unknown	hospital	sputum	86	16
cdc006	2020-10-26	SAMN47256950	ST398	unknown	unknown	MRSA	unknown	hospital	pus	65	15
cdc007	2020-10-27	SAMN47256951	ST398	unknown	unknown	MSSA	unknown	hospital	pus	64	13
cdc008	2020-10-28	SAMN47256952	ST398	unknown	unknown	MRSA	unknown	hospital	secretion	69	14
cdc009	2020-11-01	SAMN47256953	ST1	CC1	t127	MRSA	SCCmec_type_IVa(2B)	hospital	sputum	86	17
cdc012	2020-11-11	SAMN47256954	ST59	unknown	t172	MRSA	SCCmec_type_IVa(2B)	hospital	secretion	73	16
cdc013	2021-11-17	SAMN47256955	ST398	unknown	unknown	MRSA	unknown	hospital	dialysis fluid	64	15
cdc014	2020-11-24	SAMN47256956	ST630	CC8	t4549	MRSA	unknown	hospital	secretion	76	18
cdc015	2020-12-03	SAMN47256957	ST398	unknown	t011	MRSA	unknown	hospital	secretion	65	13
cdc016	2020-12-10	SAMN47256958	ST398	unknown	unknown	MRSA	unknown	hospital	blood	64	13
cdc017	2020-12-13	SAMN47256959	ST188	CC1	t189	MSSA	unknown	hospital	secretion	79	16
cdc019	2020-12-18	SAMN47256960	ST1281	unknown	t164	MSSA	unknown	hospital	secretion	81	16
cdc020	2020-12-21	SAMN47256961	ST8	CC8	t9101	MSSA	unknown	hospital	sputum	92	17
cdc021	2020-12-22	SAMN47256962	ST630	CC8	t4549	MRSA	unknown	hospital	secretion	73	18
cdc022	2020-12-24	SAMN47256963	unknown	unknown	t062	MSSA	unknown	hospital	sputum	84	16
cdc024	2020-12-31	SAMN47256964	ST88	unknown	t10450	MRSA	SCCmec_type_IVc(2B)	hospital	secretion	93	14
cdc027	2021-01-06	SAMN47256965	ST59	unknown	t437	MSSA	unknown	hospital	secretion	66	17
cdc028	2021-01-08	SAMN47256966	ST1	CC1	t127	MSSA	unknown	hospital	urine	86	16
cdc029	2021-01-09	SAMN47256967	ST398	unknown	unknown	MRSA	unknown	hospital	blood	64	13
cdc031	2021-01-10	SAMN47256968	unknown	unknown	unknown	MSSA	unknown	hospital	secretion	35	6
cdc032	2021-01-10	SAMN47256969	ST1	CC1	t127	MRSA	SCCmec_type_IVa(2B)	hospital	secretion	87	16
cdc034	2021-01-21	SAMN47256970	ST1	CC1	t127	MSSA	unknown	hospital	secretion	84	14
cdc035	2021-01-22	SAMN47256971	ST4513	unknown	t8886	MRSA	SCCmec_type_IVa(2B)	hospital	secretion	67	18
cdc036	2021-01-27	SAMN47256972	ST398	unknown	t011	MRSA	unknown	hospital	secretion	64	17
cdc038	2021-01-29	SAMN47256973	ST25	unknown	t078	MSSA	unknown	hospital	sputum	90	16
cdc040	2021-02-23	SAMN47256974	ST398	unknown	t011	MRSA	unknown	hospital	dialysis fluid	64	14
cdc041	2021-03-01	SAMN47256975	unknown	unknown	unknown	MSSA	unknown	hospital	sputum	15	6
cdc043	2021-03-02	SAMN47256976	ST59	unknown	t437	MRSA	SCCmec_type_IVa(2B)	hospital	secretion	68	17
cdc044	2021-03-11	SAMN47256977	ST1	CC1	t127	MRSA	SCCmec_type_IVa(2B)	hospital	secretion	84	16
cdc045	2021-03-20	SAMN47256978	ST7	unknown	t3932	MRSA	SCCmec_type_V(5C2&5)	hospital	secretion	89	17
cdc046	2021-03-20	SAMN47256979	ST59	unknown	t163	MRSA	SCCmec_type_IVa(2B)	hospital	sputum	70	15
cdc048	2021-04-01	SAMN47256980	ST188	CC1	t189	MSSA	unknown	hospital	sputum	72	13
cdc049	2021-04-01	SAMN47256981	ST4513	unknown	t3527	MRSA	SCCmec_type_IVa(2B)	hospital	secretion	66	17
cdc050	2021-04-02	SAMN47256982	ST398	unknown	unknown	MRSA	unknown	hospital	dialysis fluid	65	14
cdc051	2021-04-03	SAMN47256983	ST88	unknown	t3622	MRSA	SCCmec_type_IVc(2B)	hospital	secretion	91	14
cdc052	2021-04-09	SAMN47256984	ST30	CC30	t363	MSSA	unknown	hospital	pus	78	17
cdc053	2021-04-09	SAMN47256985	ST22	CC22	t625	MSSA	unknown	hospital	secretion	73	13
cdc054	2021-04-12	SAMN47256986	ST630	CC8	t4549	MRSA	unknown	hospital	hydrothorax/ascite	71	18
cdc055	2021-04-16	SAMN47256987	ST398	unknown	t5452	MSSA	unknown	hospital	sputum	66	17
cdc056	2021-04-19	SAMN47256988	ST7	unknown	t3932	MRSA	unknown	hospital	secretion	88	17
cdc057	2021-05-04	SAMN47256989	ST1	CC1	t127	MRSA	SCCmec_type_IVa(2B)	hospital	sputum	84	15
cdc058	2021-05-07	SAMN47256990	ST59	unknown	t172	MRSA	SCCmec_type_IVa(2B)	hospital	secretion	71	12
cdc059	2021-05-08	SAMN47256991	ST22	CC22	t309	MSSA	unknown	hospital	blood	69	14
cdc060	2021-05-08	SAMN47256992	ST22	CC22	t309	MSSA	unknown	hospital	blood	70	16
cdc062	2021-05-08	SAMN47256993	ST630	CC8	t377	MSSA	unknown	hospital	pus	81	19
cdc063	2021-05-13	SAMN47256994	ST15	CC15	t14014	MSSA	unknown	hospital	pus	77	15
cdc064	2021-05-14	SAMN47256995	ST59	unknown	t437	MRSA	SCCmec_type_IVa(2B)	hospital	secretion	65	14
cdc066	2021-05-14	SAMN47256996	unknown	unknown	t437	MRSA	SCCmec_type_IVa(2B)	hospital	secretion	68	14
cdc067	2021-05-17	SAMN47256997	unknown	unknown	t437	MRSA	SCCmec_type_IVa(2B)	hospital	secretion	64	13
cdc068	2021-05-27	SAMN47256998	ST398	unknown	unknown	MRSA	unknown	hospital	secretion	64	14
cdc069	2021-05-28	SAMN47256999	ST398	unknown	unknown	MRSA	unknown	hospital	hydrothorax/ascite	61	14
cdc070	2021-06-06	SAMN47257000	ST630	CC8	t8925	MSSA	unknown	hospital	dialysis fluid	75	18
cdc071	2021-06-11	SAMN47257001	unknown	unknown	t081	MSSA	unknown	hospital	secretion	87	15
cdc072	2021-06-14	SAMN47257002	unknown	unknown	t081	MSSA	unknown	hospital	secretion	89	16
cdc073	2021-06-14	SAMN47257003	ST59	unknown	t163	MRSA	SCCmec_type_IVa(2B)	hospital	secretion	69	14
cdc074	2021-06-15	SAMN47257004	ST630	CC8	t377	MSSA	unknown	hospital	secretion	81	17
cdc075	2021-06-19	SAMN47257005	ST4513	unknown	t437	MRSA	SCCmec_type_IVa(2B)	hospital	blood	66	15
cdc077	2021-06-26	SAMN47257006	ST398	unknown	unknown	MRSA	unknown	hospital	secretion	64	14
cdc078	2021-06-26	SAMN47257007	ST1	CC1	t127	MRSA	SCCmec_type_IVa(2B)	hospital	secretion	88	16
cdc080	2021-07-02	SAMN47257008	ST630	CC8	t4549	MRSA	SCCmec_type_V(5C2&5)	hospital	secretion	70	18
cdc081	2021-07-09	SAMN47257009	ST22	CC22	t309	MSSA	unknown	hospital	secretion	70	14
cdc082	2021-07-09	SAMN47257010	ST188	CC1	t189	MSSA	unknown	hospital	secretion	74	16
cdc083	2021-07-09	SAMN47257011	ST59	unknown	t172	MRSA	SCCmec_type_IVa(2B)	hospital	secretion	69	14
cdc084	2021-07-11	SAMN47257012	ST1	CC1	t127	MRSA	SCCmec_type_IVa(2B)	hospital	sputum	88	16
cdc085	2021-07-11	SAMN47257013	ST4071	unknown	t17886	MSSA	unknown	hospital	blood	85	12
cdc086	2021-07-11	SAMN47257014	unknown	unknown	t309	MRSA	unknown	hospital	secretion	65	15
cdc088	2021-07-13	SAMN47257015	ST15	CC15	t14014	MSSA	unknown	hospital	secretion	72	17
cdc089	2021-07-13	SAMN47257016	ST59	unknown	t172	MRSA	SCCmec_type_IVa(2B)	hospital	sputum	67	14
cdc090	2021-07-13	SAMN47257017	ST22	CC22	unknown	MSSA	unknown	hospital	blood	67	16
cdc092	2021-07-14	SAMN47257018	ST22	CC22	unknown	MSSA	unknown	hospital	secretion	73	14
cdc093	2021-07-17	SAMN47257019	ST5	CC5	unknown	MSSA	unknown	hospital	sputum	89	14
cdc094	2021-07-17	SAMN47257020	ST6	CC5	t304	MRSA	SCCmec_type_IVa(2B)	hospital	sputum	83	15
cdc095	2021-07-17	SAMN47257021	ST1	CC1	t127	MRSA	SCCmec_type_IVa(2B)	hospital	secretion	88	15
cdc096	2021-07-19	SAMN47257022	ST398	unknown	t011	MRSA	unknown	hospital	secretion	67	23
cdc097	2021-07-22	SAMN47257023	ST1	CC1	t127	MRSA	SCCmec_type_IVa(2B)	hospital	blood	85	16
cdc098	2021-09-11	SAMN47257024	ST188	CC1	t189	MSSA	unknown	hospital	renal vein catheter	67	14
cdc100	2021-09-13	SAMN47257025	ST4513	unknown	t437	MRSA	SCCmec_type_IVa(2B)	hospital	sputum	65	17
cdc105	2021-09-22	SAMN47257027	ST398	unknown	t011	MRSA	unknown	hospital	secretion	63	14
cdc106	2021-09-22	SAMN47257028	ST1281	unknown	t164	MSSA	unknown	hospital	secretion	81	14
cdc110	2021-10-01	SAMN47257029	ST1	CC1	t127	MRSA	SCCmec_type_IVa(2B)	hospital	sputum	84	16
sp001	unknown	SAMN47257030	ST1	CC1	t127	MSSA	unknown	food	duck	80	14
sp002	unknown	SAMN47257031	ST630	CC8	t4549	MRSA	unknown	food	chicken	71	17
sp003	unknown	SAMN47257032	ST398	unknown	t1928	MRSA	unknown	food	goat meat	66	14
sp004	unknown	SAMN47257033	ST188	CC1	t189	MSSA	unknown	food	Monopterus albus	76	13
sp008	unknown	SAMN47257034	ST7	unknown	t1685	MSSA	unknown	food	pig liver	81	13
sp009	unknown	SAMN47257035	ST398	unknown	unknown	MRSA	unknown	food	chicken	82	15
sp010	unknown	SAMN47257036	ST1	CC1	t127	MSSA	unknown	food	chicken	65	17
sp011	unknown	SAMN47257037	ST59	unknown	t172	MRSA	SCCmec_type_IVa(2B)	food	chicken	66	14
sp013	unknown	SAMN47257038	ST1	CC1	t127	MSSA	unknown	food	chicken	77	15
sp015	unknown	SAMN47257040	ST1	CC1	t127	MSSA	unknown	food	goat meat	82	14
sp016	unknown	SAMN47257041	ST943	unknown	t091	MSSA	unknown	food	goat meat	85	18
sp017	unknown	SAMN47257042	ST630	CC8	t2196	MRSA	unknown	food	beef	78	18
sp023	unknown	SAMN47257043	ST22	CC22	t625	MSSA	unknown	food	goat meat	72	14
sp024	unknown	SAMN47257044	unknown	unknown	unknown	MRSA	unknown	food	chicken	62	13
sp025	unknown	SAMN47257045	ST59	unknown	t437	MRSA	SCCmec_type_IVa(2B)	food	pork	67	14
sp026	unknown	SAMN47257046	ST943	unknown	t091	MSSA	unknown	food	chicken	85	15
sp027	unknown	SAMN47257047	ST25	unknown	t078	MSSA	unknown	food	chicken	89	16

## Sheet: Table S2
Table S2 Differential analysis of VF genes between hospital and food S. aureus isolates
Class1	Class2	gene	Gene No. (hospital)	Percentage (%)	Gene No. (food)	Percentage (%)	P value
Adherence	Autolysin	atl	79	97.5309	17	100	1
Adherence	Cell wall associated fibronectin binding protein	ebh	69	85.1852	13	76.4706	0.469064
Adherence	Clumping factor A	clfA	27	33.3333	5	29.4118	1
Adherence	Clumping factor B	clfB	2	2.46914	4	23.5294	0.00781366
Adherence	Collagen adhesion	cna	40	49.3827	7	41.1765	0.600953
Adherence	Elastin binding protein	ebp	79	97.5309	17	100	1
Adherence	Extracellular adherence protein/MHC analogous protein	eap/map	26	32.0988	4	23.5294	0.573904
Adherence	Fibrinogen binding protein	efb	79	97.5309	17	100	1
Adherence	Fibronectin binding proteins	fnbA	29	35.8025	2	11.7647	0.082909
Adherence	Fibronectin binding proteins	fnbB	36	44.4444	3	17.6471	0.0557733
Adherence	Intercellular adhesin	icaA	78	96.2963	17	100	1
Adherence	Intercellular adhesin	icaB	76	93.8272	17	100	0.583519
Adherence	Intercellular adhesin	icaC	80	98.7654	17	100	1
Adherence	Intercellular adhesin	icaD	13	16.0494	3	17.6471	1
Adherence	Intercellular adhesin	icaR	77	95.0617	14	82.3529	0.0979786
Adherence	Ser-Asp rich fibrinogen-binding proteins	sdrC	74	91.358	15	88.2353	0.652536
Adherence	Ser-Asp rich fibrinogen-binding proteins	sdrD	35	43.2099	7	41.1765	1
Adherence	Ser-Asp rich fibrinogen-binding proteins	sdrE	34	41.9753	9	52.9412	0.432609
Adherence	Staphylococcal protein A	spa	79	97.5309	17	100	1
Enzyme	Cysteine protease	sspB	80	98.7654	17	100	1
Enzyme	Cysteine protease	sspC	79	97.5309	17	100	1
Enzyme	Hyaluronate lyase	hysA	81	100	17	100	1
Enzyme	Lipase	geh	79	97.5309	17	100	1
Enzyme	Lipase	lip	79	97.5309	17	100	1
Enzyme	Serine V8 protease	sspA	79	97.5309	17	100	1
Enzyme	Serine protease	splA	36	44.4444	10	58.8235	0.299701
Enzyme	Serine protease	splB	36	44.4444	10	58.8235	0.299701
Enzyme	Serine protease	splC	37	45.679	10	58.8235	0.425178
Enzyme	Serine protease	splD	32	39.5062	9	52.9412	0.418159
Enzyme	Serine protease	splE	33	40.7407	10	58.8235	0.19005
Enzyme	Serine protease	splF	29	35.8025	10	58.8235	0.103213
Enzyme	Staphylocoagulase	coa	79	97.5309	17	100	1
Enzyme	Staphylokinase	sak	66	81.4815	11	64.7059	0.189471
Enzyme	Thermonuclease	nuc	81	100	17	100	1
Immune evasion	AdsA	adsA	72	88.8889	15	88.2353	1
Immune evasion	CHIPS	chp	50	61.7284	11	64.7059	1
Immune evasion	Capsule	--	81	100	17	100	1
Immune evasion	SCIN	scn	70	86.4198	11	64.7059	0.0704807
Immune evasion	Sbi	sbi	79	97.5309	17	100	1
Secretion system	Type VII secretion system	esaA	80	98.7654	17	100	1
Secretion system	Type VII secretion system	esaB	39	48.1481	7	41.1765	0.790019
Secretion system	Type VII secretion system	esaD	32	39.5062	10	58.8235	0.181
Secretion system	Type VII secretion system	esaE	31	38.2716	10	58.8235	0.175596
Secretion system	Type VII secretion system	esaG	80	98.7654	17	100	1
Secretion system	Type VII secretion system	essA	79	97.5309	17	100	1
Secretion system	Type VII secretion system	essB	80	98.7654	17	100	1
Secretion system	Type VII secretion system	essC	79	97.5309	17	100	1
Secretion system	Type VII secretion system	esxA	80	98.7654	17	100	1
Secretion system	Type VII secretion system	esxB	31	38.2716	10	58.8235	0.175596
Secretion system	Type VII secretion system	esxC	31	38.2716	11	64.7059	0.0600863
Secretion system	Type VII secretion system	esxD	34	41.9753	10	58.8235	0.284115
Toxin	Alpha hemolysin	hly/hla	80	98.7654	17	100	1
Toxin	Delta hemolysin	hld	80	98.7654	17	100	1
Toxin	Enterotoxin A	sea	27	33.3333	1	5.88235	0.03532
Toxin	Enterotoxin B	seb	17	20.9877	1	5.88235	0.184905
Toxin	Enterotoxin C	sec	14	17.284	2	11.7647	0.730685
Toxin	Enterotoxin G	seg	16	19.7531	2	11.7647	0.730817
Toxin	Enterotoxin H	seh	12	14.8148	4	23.5294	0.469064
Toxin	Enterotoxin I	sei	7	8.64198	1	5.88235	1
Toxin	Enterotoxin Yent1	yent1	2	2.46914	0	0	1
Toxin	Enterotoxin Yent2	yent2	13	16.0494	2	11.7647	1
Toxin	Enterotoxin-like K	selk	33	40.7407	2	11.7647	0.0266191
Toxin	Enterotoxin-like L	sell	13	16.0494	2	11.7647	1
Toxin	Enterotoxin-like M	selm	15	18.5185	2	11.7647	0.728808
Toxin	Enterotoxin-like N	seln	15	18.5185	2	11.7647	0.728808
Toxin	Enterotoxin-like O	selo	15	18.5185	2	11.7647	0.728808
Toxin	Enterotoxin-like Q	selq	26	32.0988	1	5.88235	0.0349967
Toxin	Enterotoxin-like U	selu	1	1.23457	0	0	1
Toxin	Exotoxin	set10	8	9.87654	1	5.88235	1
Toxin	Exotoxin	set11	2	2.46914	0	0	1
Toxin	Exotoxin	set12	4	4.93827	3	17.6471	0.0979786
Toxin	Exotoxin	set13	14	17.284	2	11.7647	0.730685
Toxin	Exotoxin	set15	17	20.9877	5	29.4118	0.524135
Toxin	Exotoxin	set16	33	40.7407	7	41.1765	1
Toxin	Exotoxin	set17	17	20.9877	5	29.4118	0.524135
Toxin	Exotoxin	set18	44	54.321	10	58.8235	0.793842
Toxin	Exotoxin	set19	40	49.3827	10	58.8235	0.596258
Toxin	Exotoxin	set1	24	29.6296	4	23.5294	0.771296
Toxin	Exotoxin	set21	34	41.9753	10	58.8235	0.284115
Toxin	Exotoxin	set22	44	54.321	11	64.7059	0.592166
Toxin	Exotoxin	set23	15	18.5185	5	29.4118	0.329529
Toxin	Exotoxin	set24	36	44.4444	10	58.8235	0.299701
Toxin	Exotoxin	set25	29	35.8025	8	47.0588	0.418226
Toxin	Exotoxin	set26	56	69.1358	10	58.8235	0.409419
Toxin	Exotoxin	set2	24	29.6296	4	23.5294	0.771296
Toxin	Exotoxin	set30	26	32.0988	4	23.5294	0.573904
Toxin	Exotoxin	set31	28	34.5679	4	23.5294	0.570262
Toxin	Exotoxin	set32	1	1.23457	0	0	1
Toxin	Exotoxin	set33	4	4.93827	1	5.88235	1
Toxin	Exotoxin	set34	53	65.4321	13	76.4706	0.570262
Toxin	Exotoxin	set36	9	11.1111	2	11.7647	1
Toxin	Exotoxin	set37	36	44.4444	5	29.4118	0.291533
Toxin	Exotoxin	set38	10	12.3457	2	11.7647	1
Toxin	Exotoxin	set39	15	18.5185	5	29.4118	0.329529
Toxin	Exotoxin	set3	18	22.2222	3	17.6471	1
Toxin	Exotoxin	set40	9	11.1111	2	11.7647	1
Toxin	Exotoxin	set4	24	29.6296	4	23.5294	0.771296
Toxin	Exotoxin	set5	18	22.2222	3	17.6471	1
Toxin	Exotoxin	set6	22	27.1605	6	35.2941	0.558718
Toxin	Exotoxin	set7	35	43.2099	7	41.1765	1
Toxin	Exotoxin	set8	9	11.1111	3	17.6471	0.431789
Toxin	Exotoxin	set9	2	2.46914	0	0	1
Toxin	Gamma hemolysin	hlgA	81	100	17	100	1
Toxin	Gamma hemolysin	hlgB	79	97.5309	17	100	1
Toxin	Gamma hemolysin	hlgC	80	98.7654	17	100	1
Toxin	Leukotoxin D	lukD	36	44.4444	10	58.8235	0.299701
Toxin	Panton-Valentine leukocidin	lukF-PV	5	6.17284	2	11.7647	0.601199
Toxin	Panton-Valentine leukocidin	lukS-PV	5	6.17284	2	11.7647	0.601199
Toxin	Toxic shock syndrome toxin	tsst	3	3.7037	0	0	1
Toxin	Cytolysin(Enterococcus)	cylL-s	3	3.7037	0	0	1
P values of Fisher’s exact test ＜0.05 were colored by red.

## Sheet: Table S3
Table S2 Differential analysis of AMR genes between hospital and food S. aureus isolates
gene	Gene No. (hospital)	Percentage (%)	Gene No. (food)	Percentage (%)	P value
AAC(6')-Ie-APH(2'')-Ia bifunctional protein	5	6.17284	3	17.6471	0.139496
aad(6)	6	7.40741	1	5.88235	1
ANT(4')-Ia	3	3.7037	3	17.6471	0.0629311
ANT(9)-Ia	2	2.46914	0	0	1
APH(3')-Ia	1	1.23457	0	0	1
APH(3')-IIIa	6	7.40741	2	11.7647	0.624363
arlR	79	97.5309	17	100	1
arlS	33	40.7407	10	58.8235	0.19005
catA8	1	1.23457	0	0	1
cfrA	2	2.46914	0	0	1
dfrG	2	2.46914	1	5.88235	0.439039
Enterococcus faecium chloramphenicol acetyltransferase	1	1.23457	0	0	1
ErmA	1	1.23457	0	0	1
ErmB	10	12.3457	4	23.5294	0.256919
ErmC	70	86.4198	9	52.9412	0.0039931
fexA	2	2.46914	0	0	1
FosB1	3	3.7037	0	0	1
FosY	10	12.3457	1	5.88235	0.683335
fusB	4	4.93827	2	11.7647	0.277889
kdpD	79	97.5309	17	100	1
lnuA	4	4.93827	2	11.7647	0.277889
lnuB	1	1.23457	0	0	1
lnuG	10	12.3457	0	0	0.202181
lsaE	1	1.23457	0	0	1
mecA	47	58.0247	7	41.1765	0.284115
mef(D)	0	0	1	5.88235	0.173469
mepA	8	9.87654	2	11.7647	0.683335
mepR	80	98.7654	17	100	1
mgrA	80	98.7654	17	100	1
msrA	2	2.46914	0	0	1
msrF	0	0	1	5.88235	0.173469
norC	79	97.5309	17	100	1
PC1	62	76.5432	11	64.7059	0.361623
PC1 beta-lactamase (blaZ)	8	9.87654	1	5.88235	1
qacJ	3	3.7037	0	0	1
SAT-4	0	0	1	5.88235	0.173469
sdrM	81	100	17	100	1
sepA	81	100	17	100	1
Staphylococcus aureus FosB	20	24.6914	3	17.6471	0.754791
Staphylococcus aureus LmrS	74	91.358	15	88.2353	0.652536
Staphylococcus aureus norA	79	97.5309	17	100	1
Staphylococcus intermedius chloramphenicol acetyltransferase	1	1.23457	0	0	1
Streptococcus suis chloramphenicol acetyltransferase	4	4.93827	0	0	1
TEM-116	2	2.46914	0	0	1
tet(45)	2	2.46914	0	0	1
tet(K)	8	9.87654	2	11.7647	0.683335
tet(M)	1	1.23457	2	11.7647	0.0768988
vanT gene in vanG cluster	79	97.5309	17	100	1
P values of Fisher’s exact test ＜0.05 were colored by red.

## Sheet: Table S4
Table S2 Differential analysis of biofilm associated genes in different groups
Class	Gene ID	Gene No. (hospital)	Percentage (%)	Gene No. (food)	Percentage (%)	P value		Gene No. (MRSA)	Percentage (%)	Gene No. (MSSA)	Percentage (%)	P value		Gene No. (MRSA in hospital)	Percentage (%)	Gene No. (MSSA in hospital)	Percentage (%)	P value		Gene No. (MRSA in food)	Percentage (%)	Gene No. (MSSA in food)	Percentage (%)	P value
Stage 1	fnbA	17	20.9877	1	5.88235	0.184905		5	9.25926	13	29.5455	0.0167024		5	10.6383	12	35.2941	0.0117312		0	0	1	10	1
Stage 1	fnbB	15	18.5185	1	5.88235	0.291472		4	7.40741	12	27.2727	0.0122461		4	8.51064	11	32.3529	0.00900775		0	0	1	10	1
Stage 1	clfA	45	55.5556	9	52.9412	1		29	53.7037	25	56.8182	0.839206		25	53.1915	20	58.8235	0.656025		4	57.1429	5	50	1
Stage 1	clfB	39	48.1481	10	58.8235	0.594683		17	31.4815	32	72.7273	9.26512e-05		15	31.9149	24	70.5882	0.000747363		2	28.5714	8	80	0.0584122
Stage 1	sdrC	73	90.1235	16	94.1176	1		51	94.4444	38	86.3636	0.291577		45	95.7447	28	82.3529	0.0634026		6	85.7143	10	100	0.411765
Stage 1	sdrD	44	54.321	9	52.9412	1		21	38.8889	32	72.7273	0.00108559		19	40.4255	25	73.5294	0.00369198		2	28.5714	7	70	0.153435
Stage 1	sdrE	33	40.7407	9	52.9412	0.423439		15	27.7778	27	61.3636	0.0010557		13	27.6596	20	58.8235	0.00629157		2	28.5714	7	70	0.153435
Stage 1	atl	69	85.1852	14	82.3529	0.720585		51	94.4444	32	72.7273	0.00413393		44	93.617	25	73.5294	0.0233396		7	100	7	70	0.227941
Stage 1	eap	66	81.4815	15	88.2353	0.728808		46	85.1852	35	79.5455	0.593256		41	87.234	25	73.5294	0.150944		5	71.4286	10	100	0.154412
Stage 1	emp	62	76.5432	14	82.3529	0.755637		37	68.5185	39	88.6364	0.0272341		33	70.2128	29	85.2941	0.183274		4	57.1429	10	100	0.0514706
Stage 1	sasG	5	6.17284	1	5.88235	1		2	3.7037	4	9.09091	0.403699		1	2.12766	4	11.7647	0.155801		1	14.2857	0	0	0.411765
Stage 2	icaA	74	91.358	16	94.1176	1		48	88.8889	42	95.4545	0.289855		42	89.3617	32	94.1176	0.693049		6	85.7143	10	100	0.411765
Stage 2	icaB	76	93.8272	17	100	0.583519		54	100	39	88.6364	0.0159917		47	100	29	85.2941	0.0108602		7	100	10	100	1
Stage 2	icaC	80	98.7654	17	100	1		54	100	43	97.7273	0.44898		47	100	33	97.0588	0.419753		7	100	10	100	1
Stage 2	icaD	79	97.5309	17	100	1		54	100	42	95.4545	0.199032		47	100	32	94.1176	0.173148		7	100	10	100	1
Stage 2	icaR	79	97.5309	17	100	1		54	100	42	95.4545	0.199032		47	100	32	94.1176	0.173148		7	100	10	100	1
Stage 2	nuc	81	100	17	100	1		54	100	44	100	1		47	100	34	100	1		7	100	10	100	1
Stage 3	aur	79	97.5309	17	100	1		54	100	42	95.4545	0.199032		47	100	32	94.1176	0.173148		7	100	10	100	1
Stage 3	sspA	73	90.1235	17	100	0.343887		54	100	36	81.8182	0.00112624		47	100	26	76.4706	0.000564484		7	100	10	100	1
Stage 3	sspB	79	97.5309	17	100	1		54	100	42	95.4545	0.199032		47	100	32	94.1176	0.173148		7	100	10	100	1
Stage 3	scpA	80	98.7654	17	100	1		54	100	43	97.7273	0.44898		47	100	33	97.0588	0.419753		7	100	10	100	1
Stage 3	splA	36	44.4444	10	58.8235	0.299701		15	27.7778	31	70.4545	3.79093e-05		14	29.7872	22	64.7059	0.00299964		1	14.2857	9	90	0.00365076
Stage 3	splB	36	44.4444	10	58.8235	0.299701		15	27.7778	31	70.4545	3.79093e-05		14	29.7872	22	64.7059	0.00299964		1	14.2857	9	90	0.00365076
Stage 3	splC	35	43.2099	10	58.8235	0.289911		13	24.0741	32	72.7273	1.92511e-06		12	25.5319	23	67.6471	0.000240424		1	14.2857	9	90	0.00365076
Stage 3	splD	24	29.6296	7	41.1765	0.395547		11	20.3704	20	45.4545	0.0094908		10	21.2766	14	41.1765	0.0833872		1	14.2857	6	60	0.133998
Stage 3	splE	31	38.2716	10	58.8235	0.175596		13	24.0741	28	63.6364	9.47693e-05		12	25.5319	19	55.8824	0.0102481		1	14.2857	9	90	0.00365076
Stage 3	splF	30	37.037	9	52.9412	0.278815		12	22.2222	27	61.3636	0.000152413		11	23.4043	19	55.8824	0.00478691		1	14.2857	8	80	0.0152201
Stage 3	psmA1	81	100	17	100	1		54	100	44	100	1		47	100	34	100	1		7	100	10	100	1
Stage 3	psmA2	81	100	17	100	1		54	100	44	100	1		47	100	34	100	1		7	100	10	100	1
Stage 3	psmA3	80	98.7654	17	100	1		54	100	43	97.7273	0.44898		47	100	33	97.0588	0.419753		7	100	10	100	1
Stage 3	psmA4	80	98.7654	17	100	1		54	100	43	97.7273	0.44898		47	100	33	97.0588	0.419753		7	100	10	100	1
Regulator	agrA	79	97.5309	17	100	1		53	98.1481	43	97.7273	1		46	97.8723	33	97.0588	1		7	100	10	100	1
Regulator	agrB	76	93.8272	17	100	0.583519		54	100	39	88.6364	0.0159917		47	100	29	85.2941	0.0108602		7	100	10	100	1
Regulator	agrC	80	98.7654	16	94.1176	0.318325		53	98.1481	43	97.7273	1		47	100	33	97.0588	0.419753		6	85.7143	10	100	0.411765
Regulator	agrD	75	92.5926	17	100	0.586206		54	100	38	86.3636	0.00670618		47	100	28	82.3529	0.00414403		7	100	10	100	1
Regulator	saeS	80	98.7654	17	100	1		54	100	43	97.7273	0.44898		47	100	33	97.0588	0.419753		7	100	10	100	1
Regulator	saeR	81	100	17	100	1		54	100	44	100	1		47	100	34	100	1		7	100	10	100	1
Regulator	sarA	80	98.7654	17	100	1		54	100	43	97.7273	0.44898		47	100	33	97.0588	0.419753		7	100	10	100	1
Regulator	rot	80	98.7654	17	100	1		54	100	43	97.7273	0.44898		47	100	33	97.0588	0.419753		7	100	10	100	1
Regulator	mgrA	79	97.5309	17	100	1		54	100	42	95.4545	0.199032		47	100	32	94.1176	0.173148		7	100	10	100	1
Regulator	sigB	80	98.7654	17	100	1		54	100	43	97.7273	0.44898		47	100	33	97.0588	0.419753		7	100	10	100	1
Regulator	codY	80	98.7654	17	100	1		54	100	43	97.7273	0.44898		47	100	33	97.0588	0.419753		7	100	10	100	1
Regulator	lytS	79	97.5309	17	100	1		54	100	42	95.4545	0.199032		47	100	32	94.1176	0.173148		7	100	10	100	1
Regulator	lytR	80	98.7654	17	100	1		54	100	43	97.7273	0.44898		47	100	33	97.0588	0.419753		7	100	10	100	1
Regulator	cidA	80	98.7654	17	100	1		54	100	43	97.7273	0.44898		47	100	33	97.0588	0.419753		7	100	10	100	1
Regulator	lrgA	80	98.7654	17	100	1		54	100	43	97.7273	0.44898		47	100	33	97.0588	0.419753		7	100	10	100	1
Regulator	lrgB	79	97.5309	17	100	1		54	100	42	95.4545	0.199032		47	100	32	94.1176	0.173148		7	100	10	100	1
Regulator	ccpA	79	97.5309	17	100	1		54	100	42	95.4545	0.199032		47	100	32	94.1176	0.173148		7	100	10	100	1
Regulator	fur	81	100	17	100	1		54	100	44	100	1		47	100	34	100	1		7	100	10	100	1
Regulator	luxS	78	96.2963	17	100	1		54	100	41	93.1818	0.0870766		47	100	31	91.1765	0.070136		7	100	10	100	1
P values of Fisher’s exact test ＜0.05 were colored by red.

## Sheet: Table S5
Table S5 Proportion of biofilm associated genes in main STs
	ST1 (n=15)		ST398 (n=18)		ST59 (n=11)
	Present	Absent	Present	Absent	Present	Absent
fnbA	1	14	0	18	0	11
fnbB	1	14	0	18	1	10
clfA	15	0	1	17	6	5
clfB	15	0	1	17	0	11
sdrD	13	2	2	16	3	8
sdrE	8	7	3	15	4	7
atl	11	4	15	3	10	1
eap	15	0	18	0	11	0
emp	15	0	0	18	11	0
sasG	0	15	0	18	0	11
splA	15	0	0	18	0	11
splB	15	0	0	18	0	11
splC	15	0	0	18	0	11
splD	14	0	1	17	0	11
splE	15	0	0	18	0	11
splF	13	2	1	17	0	11

## Sheet: Table S6
Table S6 Differential analysis of VF genes carried by MGEs between hospital and food S. aureus isolates
gene	Gene No. (hospital)	Percentage (%)	Gene No. (food)	Percentage (%)	P value
ABK27166	5	7.24638	1	7.14286	1
adsA	6	8.69565	4	28.5714	0.0597287
aur	6	8.69565	1	7.14286	1
cap8B	14	20.2899	5	35.7143	0.293228
cap8C	13	18.8406	5	35.7143	0.171956
cap8D	10	14.4928	4	28.5714	0.24109
cap8E	14	20.2899	5	35.7143	0.293228
cap8F	14	20.2899	5	35.7143	0.293228
cap8G	14	20.2899	5	35.7143	0.293228
cap8H	10	14.4928	4	28.5714	0.24109
cap8I	10	14.4928	4	28.5714	0.24109
cap8J	10	14.4928	4	28.5714	0.24109
cap8K	10	14.4928	4	28.5714	0.24109
cap8L	14	20.2899	5	35.7143	0.293228
cap8M	14	20.2899	5	35.7143	0.293228
cap8O	14	20.2899	5	35.7143	0.293228
cap8P	14	20.2899	5	35.7143	0.293228
capA	13	18.8406	5	35.7143	0.171956
capN	14	20.2899	5	35.7143	0.293228
chp	44	63.7681	9	64.2857	1
clfB	6	8.69565	1	7.14286	1
coa	1	1.44928	0	0	1
esaA	1	1.44928	1	7.14286	0.310608
esaB	1	1.44928	1	7.14286	0.310608
esaD	1	1.44928	1	7.14286	0.310608
esaE	1	1.44928	1	7.14286	0.310608
esaG	1	1.44928	1	7.14286	0.310608
essA	1	1.44928	1	7.14286	0.310608
essB	1	1.44928	1	7.14286	0.310608
essC	1	1.44928	1	7.14286	0.310608
esxA	1	1.44928	1	7.14286	0.310608
esxB	1	1.44928	1	7.14286	0.310608
esxC	1	1.44928	1	7.14286	0.310608
esxD	1	1.44928	1	7.14286	0.310608
fnbA	1	1.44928	0	0	1
fnbB	1	1.44928	0	0	1
geh	0	0	1	7.14286	0.168675
hlb	42	60.8696	7	50	0.554523
hlgA	1	1.44928	0	0	1
hlgB	1	1.44928	0	0	1
hlgC	1	1.44928	0	0	1
hysA	1	1.44928	0	0	1
icaA	6	8.69565	4	28.5714	0.0597287
icaB	6	8.69565	4	28.5714	0.0597287
icaC	6	8.69565	4	28.5714	0.0597287
icaD	6	8.69565	4	28.5714	0.0597287
icaR	6	8.69565	1	7.14286	1
isdI	14	20.2899	5	35.7143	0.293228
lip	6	8.69565	4	28.5714	0.0597287
lukD	12	17.3913	4	28.5714	0.455807
lukE	12	17.3913	4	28.5714	0.455807
lukF-PV	2	2.89855	1	7.14286	0.429762
lukG	43	62.3188	7	50	0.550337
lukH	43	62.3188	7	50	0.550337
lukS-PV	2	2.89855	1	7.14286	0.429762
NWMN_RS12025	1	1.44928	0	0	1
NWMN_RS12030	1	1.44928	0	0	1
NWMN_RS12035	1	1.44928	0	0	1
SACOL_RS00730	3	4.34783	1	7.14286	0.529554
sak	62	89.8551	10	71.4286	0.0840579
SAOUHSC_00117	4	5.7971	1	7.14286	1
SAUSA300_RS00840	4	5.7971	1	7.14286	1
SAUSA300_RS00850	1	1.44928	0	0	1
SAUSA300_RS00855	1	1.44928	0	0	1
SAV_RS00930	1	1.44928	0	0	1
SAV_RS00935	3	4.34783	1	7.14286	0.529554
SAV_RS00940	3	4.34783	1	7.14286	0.529554
sbi	1	1.44928	0	0	1
sbnA	16	23.1884	4	28.5714	0.734571
sbnB	16	23.1884	4	28.5714	0.734571
sbnC	16	23.1884	4	28.5714	0.734571
sbnD	16	23.1884	4	28.5714	0.734571
sbnE	16	23.1884	4	28.5714	0.734571
sbnF	16	23.1884	4	28.5714	0.734571
sbnG	16	23.1884	4	28.5714	0.734571
sbnH	16	23.1884	4	28.5714	0.734571
sbnI	16	23.1884	4	28.5714	0.734571
scn	60	86.9565	9	64.2857	0.0539376
sea	18	26.087	1	7.14286	0.172144
seb	7	10.1449	0	0	0.595781
sed	1	1.44928	0	0	1
seg	6	8.69565	1	7.14286	1
seh	10	14.4928	4	28.5714	0.24109
sei	8	11.5942	1	7.14286	1
sej	3	4.34783	0	0	1
selk	25	36.2319	1	7.14286	0.0542449
selm	8	11.5942	1	7.14286	1
seln	8	11.5942	1	7.14286	1
selo	8	11.5942	1	7.14286	1
selp	5	7.24638	0	0	0.583149
selq	24	34.7826	1	7.14286	0.054335
selu	1	1.44928	0	0	1
ser	2	2.89855	0	0	1
set11	0	0	1	7.14286	0.168675
set12	0	0	1	7.14286	0.168675
set13	0	0	1	7.14286	0.168675
set31	0	0	1	7.14286	0.168675
set34	0	0	1	7.14286	0.168675
set39	0	0	1	7.14286	0.168675
sfaA	1	1.44928	0	0	1
sfaB	1	1.44928	0	0	1
sfaC	1	1.44928	0	0	1
sfaD	1	1.44928	0	0	1
sirA	16	23.1884	4	28.5714	0.734571
sirB	16	23.1884	4	28.5714	0.734571
sirC	16	23.1884	4	28.5714	0.734571
spa	16	23.1884	4	28.5714	0.734571
splA	3	4.34783	0	0	1
splB	3	4.34783	0	0	1
splC	2	2.89855	0	0	1
splD	2	2.89855	0	0	1
yent1	2	2.89855	0	0	1
yent2	2	2.89855	0	0	1
P values was based on Fisher’s exact test.

## Sheet: Table S7
Table S6 Differential analysis of AMR genes carried by MGEs between hospital and food S. aureus isolates
gene	Gene No. (hospital)	Percentage (%)	Gene No. (food)	Percentage (%)	P value
AAC(6')-Ie-APH(2'')-Ia	4	5.26316	3	18.75	0.098108
ANT(4')-Ib	2	2.63158	2	12.5	0.138282
APH(3')-IIIa	0	0	1	6.25	0.173913
catA8	2	2.63158	0	0	1
cfrA	2	2.63158	0	0	1
dfrG	1	1.31579	0	0	1
Enterococcus faecium chloramphenicol acetyltransferase	1	1.31579	0	0	1
ErmB	10	13.1579	4	25	0.256033
ErmC	61	80.2632	10	62.5	0.186294
fexA	1	1.31579	0	0	1
FosB1	3	3.94737	0	0	1
lnuA	3	3.94737	2	12.5	0.206899
lnuG	10	13.1579	0	0	0.20029
mecA	9	11.8421	2	12.5	1
mecR1	1	1.31579	0	0	1
mepA	0	0	1	6.25	0.173913
mepR	0	0	1	6.25	0.173913
msrA	2	2.63158	0	0	1
PC1 beta-lactamase (blaZ)	66	86.8421	11	68.75	0.128173
qacA	1	1.31579	0	0	1
SAT-4	6	7.89474	2	12.5	0.624208
Staphylococcus aureus GlpT with mutation conferring resistance to fosfomycin	0	0	1	6.25	0.173913
Staphylococcus aureus gyrA conferring resistance to fluoroquinolones	2	2.63158	0	0	1
Staphylococcus aureus LmrS	1	1.31579	0	0	1
Staphylococcus intermedius chloramphenicol acetyltransferase	1	1.31579	0	0	1
Streptococcus suis chloramphenicol acetyltransferase	2	2.63158	0	0	1
TEM-116	1	1.31579	0	0	1
tet(38)	16	21.0526	4	25	0.743624
tet(K)	11	14.4737	2	12.5	1
tetM	1	1.31579	0	0	1
P values was based on Fisher’s exact test.

## Sheet: Table S8
Table S8 Differential analysis of COG categories between core and cloud genes
COG categories	Gene No. (core)	Percentage (%)	Gene No. (cloud)	Percentage (%)	P value
A - RNA processing and modification	1	0.05	1	0.0981354	1
B - Chromatin structure and dynamics	1	0.05	0	0	1
C - Energy production and conversion	126	6.3	34	3.3366	0.000547361
D - Cell cycle control, cell division, chromosome partitioning	39	1.95	26	2.55152	0.290404
E - Amino acid transport and metabolism	203	10.15	56	5.49558	9.92404e-06
F - Nuleotide transport and metabolism	95	4.75	40	3.92542	0.351713
G - Carbohydrate transport and metabolism	114	5.7	50	4.90677	0.396251
H - Coenzyme transport and metabolism	82	4.1	21	2.06084	0.0029169
I - Lipid transport and metabolism	62	3.1	20	1.96271	0.0757687
J - Translation, ribosomal structure and biogenesis	164	8.2	73	7.16389	0.352297
K - Transcription	145	7.25	81	7.94897	0.510589
L - Replication, reconmbination and repair	93	4.65	118	11.58	8.29151e-12
M - Cell wall/membrane/envelope biogenesis	103	5.15	47	4.61237	0.536917
N - Cell motility	7	0.35	2	0.196271	0.726563
O - Posttranslational modification, protein turnover, chaperones	53	2.65	25	2.45339	0.808989
P - Inorganic ion transport and metabolism	135	6.75	43	4.21982	0.00534136
Q - Secondary metabolites biosynthesis, transport and catabolism	22	1.1	14	1.3739	0.595051
S - Function unknown	464	23.2	312	30.6183	1.2781e-05
T - Signal transduction mechanisms	29	1.45	10	0.981354	0.311433
U - Intracellular trafficking, secretion, and vesicular transport	28	1.4	11	1.07949	0.501013
V - Defense mechanisms	34	1.7	34	3.3366	0.00604527
Z - Cytoskeleton	0	0	1	0.0981354	0.337529
P values of Fisher’s exact test ＜0.05 were colored by red.

## Sheet: Table S9
Table S9 Information of S. aureus genomes available from NCBI
Isolate	Geographic location	Source	MLST	spa type	MRSA/MSSA	SCCmec	biosample accession	Genebank Accession
950122	Canada	human	ST1	t128	MRSA	SCCmec_type_IVa(2B)	SAMN13028840	CP045441
111250134	Canada	human	ST1	t128	MRSA	SCCmec_type_IVa(2B)	SAMN13028842	CP045442; CP045443
07-059	Brazil	human	ST1	t127	MRSA	SCCmec_type_IVc(2B)	SAMN13028838	CP045439; CP045440
08-028	Brazil	human	ST1	t127	MRSA	SCCmec_type_IVc(2B)	SAMN13025398	CP045435; CP045438
27SP	Sudan	human	ST1	t127	MSSA	unknown	SAMN25227161	NZ_JAKKEJ000000000.1
515798	Australia	human	ST1	t127	MRSA	unknown	SAMN13028851	CP045474; CP045476
AFSPU3176-1	USA	human	ST1	t127	MSSA	unknown	SAMN35664425	NZ_JASVCJ000000000.1
CHU15-072	Brazil	human	ST1	t127	MRSA	SCCmec_type_IVc(2B)	SAMN13191062	GCA_013423605.1
CR14-005	Brazil	human	ST1	t127	MRSA	SCCmec_type_IVc(2B)	SAMN13170651	GCA_013423445.1
KE3509	Germany	human	ST1	t127	MRSA	unknown	SAMN15098658	NZ_JABXAV000000000.1
MW2	unknown	unknown	ST1	t128	MRSA	SCCmec_type_IVa(2B)	SAMD00061104	BA000033.2
SA04	Algeria	food	ST1	t127	MSSA	unknown	SAMN18238292	NZ_JAFNJN000000000.1
SH200016_2020	Shanghai	human	ST1	t321	MRSA	SCCmec_type_IVc(2B)	SAMN39910881	DAXPUQ000000000.1
S15	Ningxia	food	ST59	t437	MRSA	SCCmec_type_IVa(2B)	SAMN11928015	GCA_006158985.1
SA40	Taiwan	human	ST59	t441	MRSA	SCCmec_type_IVg(2B)	SAMN02603110	NC_022443
M013	Taiwan	human	ST59	t437	MRSA	SCCmec_type_Vb(5C2&5)	SAMN02603643	GCA_000237125.3
SA957	Taiwan	human	ST59	t437	MRSA	SCCmec_type_Vb(5C2&5)	SAMN00996491	NC_022442
SA268	Zhejiang	human	ST59	t441	MRSA	SCCmec_type_IV(2B&5)	SAMN02261725	NZ_CP006630
MS4	Shenzhen	human	ST59	t437	MRSA	SCCmec_type_Vb(5C2&5)	SAMN03145755	GCA_001456215.1
AR1	Shandong	human	ST59	t437	MRSA	SCCmec_type_IVa(2B)	SAMN08470345	GCA_003310775.1
M1	Ningxia	human	ST59	t441	MRSA	SCCmec_type_IVa(2B)	SAMN03938517	GCA_001412275.1
HZW450	Zhejiang	human	ST59	t437	MRSA	SCCmec_type_Vb(5C2&5)	SAMN06703161	NZ_CP020741
AD010	Shandong	human	ST59	t437	MRSA	SCCmec_type_IVa(2B)	SAMN08470333	GCA_003310445.1
QY401	Guangdong	human	ST59	t441	MRSA	SCCmec_type_Vb(5C2&5)	SAMN09711765	GCA_003345455.1
Mu104	Germany	human	ST59	t216	MSSA	unknown	SAMN43335685	DAZDQI000000000.1
JP075	Japan	human	ST59	t7954	MSSA	unknown	SAMD00260298	DAXNHK000000000.1
NRS241	Fance	unknown	ST59	t216	MRSA	SCCmec_type_IVa(2B)	SAMEA4008688	CAIHBZ000000000.1
AFSW3347-2	USA	human	ST59	t216	MRSA	SCCmec_type_IVd(2B)	SAMN35664448	NZ_JASVBM000000000.1
RIVM_M047177	Netherlands	human	ST59	t437	MRSA	SCCmec_type_Vb(5C2&5)	SAMN31339340	DAXRVU000000000.1
AUSMDU00017967	Australia	unknown	ST59	t437	MRSA	SCCmec_type_IVd(2B)	SAMN31078195	DBEXLL000000000.1
GDC6P096P	guangdong	other animals	ST398	t034	MRSA	SCCmec_type_Vc(5C2&5)	SAMN16871896	CP065194
GD1108	guangdong	Human	ST398	t571	MSSA	unknown	SAMN11605647	NZ_CP040230
E154	Canada	other animals	ST398	t034	MRSA	SCCmec_type_Vc(5C2&5)	SAMN04276964	CP013218
RIVM3897	Netherlands	Human	ST398	t034	MRSA	unknown	SAMN04325940	CP013621
08BA02176	Canada	Human	ST398	t034	MRSA	unknown	SAMN02603722	GCA_000296595
08S00974	Germany	other animals	ST398	t011	MRSA	SCCmec_type_Vc(5C2&5)	SAMN06480668	CP020019
2012-3	Shanghai	Human	ST398	t034	MRSA	unknown	SAMN06856373	NZ_CP021178
SaB0709	Russia	Human	ST398	t011	MRSA	SCCmec_type_Vc(5C2&5)	SAMN42003055	NZ_JBEWXD000000000.1
BSN84	USA	Human	ST398	t1451	MSSA	unknown	SAMN38637672	NZ_CP157301.1
PN0236	Australia	Human	ST398	t1451	MSSA	unknown	SAMN25296018	DAKSWC000000000.1
71193	USA	unknown	ST398	t571	MSSA	unknown	SAMN02603419	NC_017673.1

## Sheet: Table S10
Table S10 Annotation of acccessory genes uniquely associated with clinical or food isolates
Gene ID	Exlusive to	COG_category	Description	Preferred_name	PFAMs
AGNFFIGD_02617	hospital	P	Sulfate permease	sulP	STAS,Sulfate_transp
LNKNGJEI_00927	hospital	-	-	-	-
LNKNGJEI_00926	hospital	-	-	-	-
DFILNCBF_01516	hospital	L	similarity to EGAD 8390	-	Phage_integrase
DFILNCBF_01517	hospital	L	similarity to EGAD 7942	-	Phage_int_SAM_1,Phage_integrase
AGNFFIGD_02616	hospital	T	Universal stress protein family	nhaX	Usp
DFILNCBF_01515	hospital	S	similarity to EGAD 6135	-	-
AGNFFIGD_02618	hospital	L	Resolvase, N terminal domain	-	HTH_7,Resolvase
DFILNCBF_01514	hospital	S	nucleotidyltransferase activity	-	-
DFILNCBF_01126	hospital	M	Collagen binding domain	-	Cna_B,Collagen_bind
DFILNCBF_00602	hospital	L	Recombinase	-	Recombinase,Resolvase,Zn_ribbon_recom
EPCJLCOP_02176	hospital	S	aminoacyl-tRNA ligase activity	-	-
ODBOBJEI_01660	hospital	-	-	-	-
ODBOBJEI_01905	hospital	K	Helix-turn-helix XRE-family like proteins	-	HTH_3
CCPPJFBO_01580	hospital	T	Toxic component of a toxin-antitoxin (TA) module	-	PemK_toxin
AGNFFIGD_02624	hospital	K	MarR family	-	MarR
AGNFFIGD_02625	hospital	P	Rhodanese Homology Domain	-	Rhodanese
FDMIKKCN_01378	hospital	S	DNA binding	-	-
ODBOBJEI_01657	hospital	S	AAA domain	-	AAA_24
ODBOBJEI_00440	hospital	S	Staphylococcus aureus coagulase	-	Coagulase
EPCJLCOP_02250	hospital	-	-	-	-
GHNIOKFM_01680	hospital	L	Belongs to the 'phage' integrase family	-	Arm-DNA-bind_4,Phage_int_SAM_3,Phage_int_SAM_5,Phage_integrase
LNKNGJEI_00917	hospital	S	recombinase activity	-	-
ODBOBJEI_02624	hospital	EF	Belongs to the peptidase S1B family	-	Endonuclease_NS,Trypsin_2
FIIAPAEB_01834	hospital	-	-	-	-
FIIAPAEB_02504	hospital	S	Pfam PF07252	-	DUF1433
FIIAPAEB_02183	hospital	T	signal transduction protein with a C-terminal ATPase domain	comD	HATPase_c_5
NBALLHAH_02090	hospital	S	calcium ion binding	-	-
JJBGHPCL_01673	hospital	K	Cro/C1-type HTH DNA-binding domain	-	HTH_26
JJBGHPCL_01674	hospital	K	Helix-turn-helix XRE-family like proteins	-	HTH_3
FIIAPAEB_02555	hospital	V	ABC transporter transmembrane region	lanT	ABC_membrane,ABC_tran,Peptidase_C39
FIIAPAEB_02184	hospital	S	Staphylococcal AgrD protein	-	AgrD
FIIAPAEB_02185	hospital	KOT	Essential for the production of a quorum sensing system signal molecule, the autoinducing peptide (AIP). This quorum sensing system is responsible for the regulation of the expression of virulence factor genes. Involved in the proteolytic processing of AgrD, the precursor of AIP	agrB	AgrB
DFILNCBF_02751	hospital	S	Staphylococcal/Streptococcal toxin, OB-fold domain	-	Stap_Strp_tox_C,Stap_Strp_toxin
JNDDCEED_01607	hospital	E	IrrE N-terminal-like domain	-	Peptidase_M78
JNDDCEED_01608	hospital	S	sequence-specific DNA binding	-	-
JNDDCEED_01609	hospital	K	Helix-turn-helix	-	HTH_3
POCGGCOB_02714	food	L	PFAM Transposase DDE domain	-	DDE_Tnp_1_4
